# Supplementary material for: How I do it: Lung ultrasound
Source: Cardiovasc Ultrasound. 2014 Jul 4;12:25. doi: 10.1186/1476-7120-12-25 (PMC4098927; doi:10.1186/1476-7120-12-25)
Supplement: Additional file 1 — Sonographic appearance of an aerated lung scan. Arrows indicated A-lines. Above A-lines the pleural line is visible with its horizontal movement, the lung sliding. [file 1476-7120-12-25-S1.zip]

Archive with 1 entries (1 files):
- 5695676131279912_add1.m4v
