# Supplementary material for: How I do it: Lung ultrasound
Source: Cardiovasc Ultrasound. 2014 Jul 4;12:25. doi: 10.1186/1476-7120-12-25 (PMC4098927; doi:10.1186/1476-7120-12-25)
Supplement: Additional file 2 — Sonographic appearance of multiple B-lines (indicated by the white arrows). [file 1476-7120-12-25-S2.zip]

Archive with 1 entries (1 files):
- 5695676131279912_add2.avi
